# Supplementary material for: Exacerbation of Elastase-Induced Emphysema via Increased Oxidative Stress in Metallothionein-Knockout Mice
Source: Biomolecules. 2022 Apr 15;12(4):583. doi: 10.3390/biom12040583 (PMC9030156; doi:10.3390/biom12040583)
Supplement: Supplementary file 1 [file biomolecules-12-00583-s001.zip]

Archive with 1 entries (1 files):
- biomolecules-1592391-supplementary.pdf
